# Supplementary material for: circRNA-Mediated Inhibin–Activin Balance Regulation in Ovarian Granulosa Cell Apoptosis and Follicular Atresia
Source: Int J Mol Sci. 2021 Aug 24;22(17):9113. doi: 10.3390/ijms22179113 (PMC8431694; doi:10.3390/ijms22179113)
Supplement: Supplementary file 1 [file ijms-22-09113-s001.zip]

Archive with 1 entries (1 files):
- ijms-1349903-supplementary.pdf
